# Supplementary material for: Motives and attitudes of parents toward HPV vaccination: Results from the initial period of HPV vaccine rollout in Serbia
Source: PLoS One. 2023 Jul 6;18(7):e0287295. doi: 10.1371/journal.pone.0287295 (PMC10325070; doi:10.1371/journal.pone.0287295)
Supplement: S1 File — (XLS) [file pone.0287295.s002.xls]

## Sheet: Sheet1
Study_number	parent_gender	parent_age	Education	Marital status	child_gender	motiv_1	motiv_2	motiv_3	motiv_4	motiv_5	motiv_6	motiv_7	motiv_8	motiv_9	motiv_10	motiv_11	motiv_12	motiv_13	motiv_14	motiv_15	motiv_16	motiv_17	most_important_motive
1	F	48	Secondary	Married	F	N	N	N	N	Y	Y	Y	Y	Y	Y	Y	Y	N	N	N	Y	N	6
2	F	39	Secondary	Single	M	Y	N	N	N	Y	Y	Y	Y	Y	N	Y	Y	Y	Y	N	Y	N	7
3	F	45	Faculty	Single	F	N	N	N	N	Y	Y	Y	N	N	Y	Y	N	N	N	N	Y	N	10
4	F	45	Secondary	Married	F	N	N	N	N	Y	N	Y	Y	Y	N	Y	N	N	Y	N	Y	N	11
5	F	46	Faculty	Married	F	N	N	N	N	Y	Y	Y	N	Y	Y	N	N	N	N	N	N	N	10
6	F	48	Secondary	Married	F	N	N	N	N	Y	Y	Y	Y	Y	Y	Y	Y	Y	N	N	Y	N	6
7	F	45	Faculty	Married	F	N	N	N	N	Y	Y	Y	Y	N	Y	Y	Y	Y	N	Y	Y	N	7
8	F	46	Faculty	Single	F	N	N	N	N	Y	Y	Y	Y	N	Y	Y	Y	Y	N	Y	Y	N	12
9	F	47	Faculty	Single	M	N	N	N	N	Y	Y	Y	N	Y	Y	N	Y	Y	N	N	Y	N	7
10	M	45	Secondary	Married	M	N	N	N	N	Y	Y	Y	Y	Y	Y	Y	N	Y	Y	N	Y	N	7
11	F	52	Faculty	Single	M	Y	N	N	N	Y	Y	Y	Y	N	N	N	Y	N	N	N	Y	N	6
12	F	52	Faculty	Married	F	N	N	N	N	N	Y	Y	N	N	N	N	N	N	N	N	N	N	7
13	F	40	Secondary	Married	F	N	N	N	Y	Y	Y	Y	Y	N	Y	N	Y	N	N	N	N	N	4
14	F	42	Secondary	Married	M	N	N	N	N	Y	Y	Y	Y	N	Y	Y	Y	Y	Y	N	Y	N	7
15	F	42	Faculty	Single	M	N	N	N	N	Y	N	Y	Y	Y	Y	Y	Y	Y	N	N	Y	N	9
16	F	43	Faculty	Single	F	N	N	N	N	Y	N	Y	Y	Y	Y	Y	Y	Y	N	N	Y	N	9
17	F	37	Secondary	Married	F	N	N	N	Y	Y	Y	Y	N	Y	Y	N	Y	Y	Y	N	Y	N	9
18	F	45	Faculty	Single	F	N	N	N	N	Y	Y	Y	Y	Y	Y	Y	Y	Y	N	Y	Y	N	7
19	F	44	Faculty	Single	F	N	N	N	N	Y	Y	Y	Y	Y	Y	N	Y	Y	Y	N	Y	N	9
20	F	46	Secondary	Married	F	N	N	N	N	Y	Y	Y	Y	N	Y	Y	Y	N	N	Y	N	N	5
21	F	44	Secondary	Single	F	N	N	N	N	Y	Y	Y	Y	N	Y	N	N	Y	N	N	Y	N	10
22	M	41	Secondary	Married	F	N	N	N	Y	Y	Y	Y	N	N	N	Y	Y	N	N	N	Y	N	4
23	F	42	Secondary	Married	F	N	N	N	N	Y	Y	Y	Y	Y	Y	Y	Y	N	Y	N	Y	N	9
24	F	47	Secondary	Married	F	N	N	N	N	Y	Y	Y	N	N	Y	Y	Y	N	N	N	N	N	12
25	F	43	Secondary	Married	F	N	N	N	N	Y	Y	Y	Y	N	Y	Y	Y	Y	Y	Y	Y	N	10
26	F	53	Secondary	Married	F	N	N	N	N	Y	Y	Y	Y	N	Y	N	Y	Y	N	N	Y	N	16
27	F	44	Faculty	Married	F	Y	N	N	N	Y	N	Y	N	N	N	N	N	N	N	N	N	N	1
28	F	55	Faculty	Married	F	Y	N	N	N	Y	Y	Y	Y	N	Y	Y	Y	N	N	N	N	N	10
29	F	41	Faculty	Married	F	N	N	N	Y	Y	Y	Y	N	N	N	N	Y	Y	Y	N	N	N	12
30	F	50	Faculty	Married	F	N	N	N	N	Y	Y	Y	Y	N	N	N	Y	Y	N	N	N	N	7
31	F	44	Faculty	Married	F	N	N	N	N	Y	Y	Y	Y	N	N	Y	Y	Y	N	N	Y	N	16
32	F	48	Faculty	Married	F	N	N	N	N	Y	Y	N	N	N	Y	N	N	N	N	N	N	N	10
33	F	39	Secondary	Married	F	N	N	N	N	Y	Y	Y	Y	Y	N	Y	Y	Y	N	N	Y	N	5
34	F	45	Secondary	Married	F	N	N	N	N	Y	N	Y	Y	N	N	Y	Y	N	N	N	Y	N	7
35	F	44	Secondary	Single	F	N	N	N	N	Y	Y	Y	N	N	N	Y	Y	N	N	N	N	N	5
36	F	40	Secondary	Married	F	N	N	N	Y	Y	Y	Y	N	N	Y	Y	Y	N	N	N	Y	N	10
37	F	38	Secondary	Single	F	N	N	N	N	Y	Y	Y	Y	Y	Y	Y	Y	Y	Y	Y	Y	N	9
38	M	45	Secondary	Married	F	N	N	N	N	Y	Y	Y	Y	Y	Y	Y	Y	Y	Y	N	Y	N	8
39	F	47	Faculty	Married	F	N	N	N	N	Y	Y	Y	Y	Y	N	Y	Y	Y	Y	Y	Y	N	5
40	F	49	Secondary	Married	F	N	N	N	Y	Y	Y	Y	N	N	Y	Y	Y	Y	N	N	N	N	4
41	M	53	Faculty	Married	F	N	N	N	Y	Y	N	N	N	N	N	N	N	N	N	N	N	N	5
42	F	44	Faculty	Married	F	N	N	N	N	Y	N	N	N	N	N	N	N	N	N	N	N	N	5
43	F	44	Faculty	Married	F	N	N	N	Y	Y	Y	Y	N	N	N	Y	N	Y	N	Y	N	N	7
44	F	45	Secondary	Married	F	N	N	N	N	Y	Y	Y	Y	N	Y	Y	Y	Y	Y	N	N	N	5
45	F	44	Faculty	Married	F	N	N	N	N	Y	N	Y	N	Y	N	Y	N	Y	Y	N	N	N	9
46	F	36	Faculty	Married	F	N	N	N	N	Y	N	Y	N	N	N	Y	N	Y	Y	N	N	N	11
47	F	45	Secondary	Married	F	N	N	N	N	Y	Y	Y	N	N	Y	N	N	N	Y	N	N	N	6
48	M	48	Faculty	Single	F	N	N	N	N	Y	Y	Y	Y	N	N	N	Y	Y	N	N	N	N	5
49	F	43	Faculty	Married	F	N	N	N	N	Y	Y	Y	N	N	N	N	N	N	N	N	N	N	6
50	F	46	Secondary	Married	F	N	N	N	Y	Y	Y	Y	Y	N	N	N	N	N	N	N	N	N	4
51	M	45	Secondary	Single	F	N	N	N	N	Y	N	Y	Y	N	N	N	N	N	N	N	N	N	8
52	F	40	Secondary	Married	F	N	N	N	N	Y	Y	Y	Y	N	N	Y	N	N	N	Y	N	N	8
53	F	43	Secondary	Married	F	N	N	N	N	Y	Y	N	N	N	N	Y	N	N	N	N	N	N	6
54	F	44	Secondary	Married	F	N	N	N	N	Y	Y	Y	Y	N	Y	N	N	Y	N	N	Y	N	5
55	F	45	Secondary	Married	F	N	N	N	N	Y	Y	Y	Y	N	Y	Y	Y	Y	Y	Y	Y	N	10
56	F	43	Faculty	Married	F	N	N	N	N	Y	N	Y	Y	N	Y	N	Y	N	N	N	Y	N	7
57	F	39	Secondary	Single	M	Y	N	N	N	Y	Y	Y	Y	Y	N	Y	Y	Y	Y	N	Y	N	7
58	F	45	Secondary	Married	F	N	N	N	N	Y	Y	Y	N	N	Y	N	Y	N	N	N	Y	N	10
59	F	52	Faculty	Married	F	N	N	N	N	Y	Y	Y	Y	Y	Y	N	Y	N	N	N	Y	N	9
60	F	39	Faculty	Single	F	N	N	N	Y	Y	Y	Y	Y	N	Y	Y	Y	Y	N	N	Y	N	4
61	F	45	Secondary	Married	F	N	N	N	N	Y	Y	Y	Y	Y	N	N	Y	Y	Y	N	N	N	9
62	M	45	Secondary	Married	F	N	N	N	N	Y	Y	Y	Y	Y	Y	N	N	N	N	N	Y	N	9
63	F	43	Secondary	Married	F	N	N	N	N	Y	Y	Y	N	Y	Y	Y	Y	N	N	Y	Y	N	9
64	F	42	Faculty	Married	F	N	N	N	N	Y	Y	Y	Y	N	N	Y	N	N	N	N	N	N	7
65	F	45	Secondary	Married	F	N	N	N	N	Y	Y	Y	Y	Y	Y	Y	N	Y	Y	N	Y	N	5
66	F	41	Secondary	Married	F	Y	N	N	N	Y	Y	Y	Y	Y	Y	N	Y	N	N	N	Y	N	6
67	F	41	Secondary	Married	F	N	N	N	Y	Y	Y	Y	N	N	N	N	Y	N	N	N	N	N	7
68	F	45	Secondary	Married	F	N	N	N	N	N	N	Y	Y	N	N	N	N	N	N	N	N	N	8
69	F	39	Secondary	Single	F	N	N	N	Y	Y	Y	Y	Y	Y	N	Y	Y	Y	N	Y	Y	N	9
70	F	49	Secondary	Married	F	N	N	N	N	Y	N	Y	Y	Y	N	Y	Y	Y	Y	N	Y	N	7
71	M	56	Secondary	Married	F	N	N	N	N	Y	Y	Y	N	N	Y	Y	Y	Y	Y	Y	Y	Y	6
72	F	42	Secondary	Single	F	N	N	N	Y	Y	Y	Y	Y	Y	Y	Y	Y	Y	Y	N	Y	N	9
73	M	53	Faculty	Married	F	N	N	N	N	Y	Y	Y	Y	N	N	N	Y	N	N	N	N	N	6
74	F	45	Secondary	Married	F	Y	N	N	N	Y	N	Y	Y	N	Y	Y	Y	N	Y	N	N	N	7
75	F	44	Secondary	Married	F	N	N	N	N	Y	N	Y	Y	N	Y	Y	Y	N	Y	Y	Y	N	5
76	F	45	Faculty	Single	F	N	Y	N	N	Y	Y	Y	Y	Y	Y	N	Y	N	Y	N	Y	N	9
77	F	42	Secondary	Married	F	N	N	N	N	Y	N	Y	N	N	N	N	N	N	N	N	N	N	5
78	F	50	Secondary	Married	F	N	N	N	Y	Y	Y	Y	Y	N	Y	Y	N	N	Y	N	Y	N	4
79	F	46	Secondary	Married	F	N	N	N	N	Y	Y	Y	Y	Y	Y	Y	Y	Y	Y	Y	Y	N	5
80	F	40	Secondary	Married	F	N	N	N	N	Y	N	N	Y	N	Y	N	Y	N	N	N	N	N	5
81	F	45	Secondary	Married	F	N	N	N	N	Y	Y	Y	Y	Y	Y	Y	Y	Y	Y	Y	Y	N	7
82	F	45	Faculty	Married	F	N	N	N	N	Y	Y	Y	N	N	N	Y	N	N	N	Y	Y	N	7
83	F	44	Secondary	Married	F	N	N	N	N	Y	Y	Y	Y	N	Y	Y	Y	Y	Y	N	Y	N	7
84	F	51	Secondary	Married	F	N	N	N	N	Y	Y	Y	Y	N	Y	Y	Y	Y	Y	N	Y	N	10
85	F	38	Faculty	Married	F	N	N	N	N	Y	Y	Y	Y	N	Y	Y	Y	Y	Y	Y	Y	N	7
86	F	42	Faculty	Married	M	N	N	N	N	Y	Y	Y	Y	Y	N	N	N	N	N	N	Y	N	5
87	F	42	Faculty	Married	F	N	N	N	N	Y	Y	Y	Y	Y	N	N	N	N	N	N	Y	N	5
88	F	46	Secondary	Married	F	N	N	N	N	Y	Y	Y	N	N	N	N	N	N	N	N	N	N	6
89	F	45	Secondary	Married	F	N	N	N	N	Y	Y	Y	Y	Y	N	Y	Y	Y	N	N	Y	N	9
90	F	44	Secondary	Married	F	N	N	N	N	Y	N	N	N	N	N	N	N	N	N	N	N	N	5
91	F	42	Faculty	Married	F	N	N	N	N	Y	Y	Y	Y	N	Y	N	Y	Y	Y	N	N	N	7
92	F	45	Faculty	Married	F	N	N	N	N	Y	Y	Y	N	N	N	Y	N	N	N	N	Y	N	7
93	F	50	Secondary	Married	F	N	N	N	Y	Y	Y	Y	Y	N	Y	Y	N	N	Y	N	Y	N	5
94	F	47	Secondary	Married	F	N	N	N	N	Y	Y	Y	Y	N	Y	N	Y	Y	Y	N	N	Y	10
95	F	47	Secondary	Married	M	N	N	N	N	Y	Y	Y	Y	N	Y	N	Y	Y	Y	N	N	Y	11
96	F	50	Secondary	Married	F	N	N	N	Y	Y	Y	Y	N	N	N	N	Y	N	N	N	Y	N	12
97	F	41	Faculty	Single	F	N	N	N	N	Y	Y	Y	Y	N	Y	Y	Y	N	Y	N	Y	N	5
98	F	45	Faculty	Married	F	N	Y	N	N	Y	Y	Y	N	N	Y	N	N	N	N	N	N	N	5
99	F	48	Faculty	Married	F	N	N	N	N	Y	Y	N	N	N	N	Y	N	N	N	N	N	N	6
100	F	49	Faculty	Married	F	N	N	N	N	Y	N	N	N	N	N	N	N	N	N	N	N	N	6
101	F	45	Secondary	Married	F	N	N	N	Y	Y	N	N	N	N	N	N	N	N	N	N	N	N	4
102	F	47	Secondary	Married	F	N	N	N	N	Y	N	Y	Y	N	N	Y	N	Y	N	N	N	N	5
103	F	50	Faculty	Single	F	N	N	N	N	Y	N	Y	N	Y	Y	N	Y	Y	N	N	N	N	7
104	F	51	Secondary	Married	F	N	N	N	N	Y	Y	Y	N	N	N	N	Y	Y	N	N	N	N	7
105	M	45	Faculty	Married	F	N	N	N	N	Y	Y	Y	Y	N	N	Y	Y	Y	Y	N	Y	N	7
106	F	43	Secondary	Married	F	N	N	N	N	Y	Y	Y	Y	N	N	Y	Y	N	N	N	N	N	12
107	F	42	Secondary	Married	F	N	N	N	N	Y	N	N	N	N	N	N	Y	N	N	N	N	N	12
108	M	52	Faculty	Married	F	N	N	N	Y	Y	N	Y	N	Y	Y	Y	Y	Y	N	N	N	N	7
109	F	40	Faculty	Married	F	N	N	N	N	Y	Y	Y	Y	N	N	N	Y	Y	Y	N	Y	N	7
110	F	47	Faculty	Married	F	N	N	N	N	Y	Y	Y	N	N	N	N	Y	N	N	N	N	N	12
111	F	43	Faculty	Married	F	N	N	N	N	Y	Y	Y	Y	Y	N	Y	Y	Y	N	Y	Y	N	9
112	F	44	Faculty	Single	F	N	N	Y	N	Y	Y	Y	Y	Y	Y	Y	Y	Y	Y	Y	N	N	3
113	F	51	Faculty	Married	F	N	N	N	N	Y	Y	Y	Y	N	N	N	Y	Y	Y	N	Y	N	16
114	F	49	Faculty	Married	F	N	N	N	N	Y	Y	Y	Y	N	N	N	Y	Y	N	N	Y	N	7
115	F	47	Faculty	Married	F	N	N	N	N	Y	Y	Y	Y	Y	Y	Y	Y	Y	Y	Y	Y	N	9
116	F	49	Faculty	Married	F	N	N	N	N	Y	Y	Y	Y	Y	Y	N	Y	Y	N	N	N	N	9
117	F	44	Faculty	Married	F	N	N	N	Y	Y	N	Y	Y	N	Y	Y	Y	Y	N	N	N	N	10
118	F	43	Faculty	Married	F	N	N	N	N	Y	Y	Y	Y	N	N	Y	Y	N	N	N	N	N	5
119	F	42	Secondary	Married	F	N	N	N	N	Y	N	Y	Y	N	N	Y	Y	N	N	N	N	N	7
120	F	43	Faculty	Married	F	N	N	N	N	Y	Y	Y	N	N	Y	Y	N	N	Y	Y	N	N	7
121	F	36	Faculty	Married	F	Y	N	N	N	Y	Y	Y	Y	N	N	N	Y	Y	N	N	N	N	13
122	M	50	Secondary	Married	F	N	N	N	N	Y	Y	Y	Y	N	Y	Y	N	Y	N	N	N	N	11
123	F	40	Elementary	Married	F	N	N	N	N	Y	Y	Y	Y	N	Y	Y	N	Y	N	N	N	N	6
124	F	42	Secondary	Married	F	N	N	N	Y	Y	Y	Y	N	N	N	N	Y	Y	N	N	Y	N	7
125	F	43	Secondary	Single	F	N	N	N	N	Y	Y	Y	Y	Y	Y	N	Y	Y	Y	N	Y	N	9
126	F	44	Faculty	Single	F	N	N	N	N	Y	N	Y	N	N	Y	Y	Y	N	Y	N	Y	N	5
127	F	45	Secondary	Married	F	N	N	N	Y	N	N	Y	Y	N	Y	Y	Y	Y	Y	N	N	Y	4
128	F	49	Secondary	Married	F	N	N	N	N	Y	N	Y	Y	N	N	N	N	N	N	N	N	N	5
129	F	42	Secondary	Married	F	N	N	N	N	Y	Y	Y	Y	Y	Y	N	N	Y	Y	N	Y	N	9
130	F	46	Secondary	Married	F	N	N	N	N	Y	N	N	Y	Y	Y	Y	Y	Y	N	N	N	N	9
131	F	48	Faculty	Single	F	N	N	N	Y	Y	Y	N	N	Y	Y	N	N	N	Y	N	N	N	9
132	F	40	Faculty	Single	F	N	N	N	Y	Y	Y	Y	N	Y	Y	N	N	N	Y	N	N	N	7
133	F	45	Secondary	Single	F	N	Y	N	N	Y	Y	Y	Y	N	N	Y	Y	N	N	N	Y	N	6
134	F	57	Secondary	Married	F	N	N	N	N	Y	Y	Y	Y	N	Y	Y	N	N	N	N	N	N	6
135	F	42	Faculty	Married	F	N	N	N	N	Y	Y	Y	N	N	N	N	Y	Y	N	N	N	N	6
136	F	42	Secondary	Married	F	N	N	N	N	Y	Y	Y	Y	Y	N	N	N	N	N	N	Y	N	5
137	F	45	Secondary	Married	F	N	N	N	N	Y	Y	Y	Y	Y	N	Y	Y	Y	N	N	Y	N	9
138	F	42	Secondary	Married	M	N	N	N	N	Y	Y	Y	Y	Y	N	N	N	N	N	N	Y	N	5
139	F	46	Secondary	Married	F	N	N	N	N	Y	Y	Y	N	N	N	N	N	N	N	N	N	N	6
140	M	45	Secondary	Married	F	N	N	N	N	Y	N	Y	Y	N	Y	Y	Y	N	N	N	N	N	11
141	F	39	Faculty	Married	F	N	N	N	N	Y	N	N	Y	Y	Y	Y	N	N	N	N	Y	N	5
142	F	42	Faculty	Married	F	N	N	N	N	Y	N	Y	N	N	Y	N	N	N	N	N	Y	N	5
143	F	38	Secondary	Married	F	N	N	N	N	Y	N	Y	N	N	N	Y	N	Y	N	N	Y	N	11
144	F	47	Faculty	Married	F	N	N	N	N	Y	Y	Y	N	N	N	N	N	N	N	N	N	N	6
145	F	45	Faculty	Married	F	N	N	N	N	Y	Y	Y	Y	N	N	N	N	N	N	N	N	N	5
146	M	51	Faculty	Married	F	N	N	N	N	Y	Y	Y	Y	N	Y	Y	N	N	Y	N	N	N	6
147	F	39	Secondary	Married	M	N	N	N	N	Y	Y	Y	Y	N	Y	Y	Y	Y	Y	N	Y	N	6
148	F	44	Secondary	Married	F	N	N	N	N	Y	Y	Y	N	N	Y	Y	N	Y	N	N	Y	N	6
149	F	42	Secondary	Married	F	Y	N	N	N	Y	Y	Y	Y	N	N	Y	Y	Y	N	Y	Y	N	7
150	M	43	Faculty	Married	F	N	N	N	Y	Y	Y	Y	N	N	N	Y	N	N	N	N	N	N	4
151	F	50	Secondary	Married	F	N	N	N	N	N	Y	Y	N	N	N	N	Y	N	N	N	N	N	12
152	F	43	Secondary	Married	F	N	N	N	N	Y	N	N	Y	Y	Y	Y	Y	Y	N	N	N	N	9
153	F	45	Secondary	Married	M	N	N	N	N	Y	Y	Y	Y	N	Y	N	Y	N	N	N	N	N	10
154	F	45	Secondary	Married	F	N	N	N	N	Y	Y	Y	Y	N	Y	N	Y	N	N	N	N	N	10
155	F	50	Secondary	Married	F	N	N	N	N	Y	N	N	N	N	N	N	Y	N	N	N	N	N	12
156	F	43	Secondary	Married	F	N	N	N	N	N	N	N	N	N	N	N	Y	N	N	N	N	N	12
157	F	53	Faculty	Married	F	N	Y	N	N	Y	Y	Y	Y	Y	Y	N	Y	Y	N	N	N	N	9
158	F	50	Secondary	Married	F	N	N	N	Y	Y	Y	Y	N	N	N	N	Y	N	N	N	Y	N	5
159	F	47	Secondary	Married	F	N	N	N	N	Y	Y	Y	Y	N	Y	N	Y	Y	Y	N	N	Y	10
160	M	47	Secondary	Married	M	N	N	N	N	Y	Y	Y	Y	N	Y	N	Y	Y	Y	N	N	Y	10
161	F	42	Faculty	Married	F	N	N	N	N	Y	Y	Y	Y	N	Y	N	Y	Y	Y	N	N	N	7
162	F	35	Secondary	Married	F	N	N	N	N	Y	Y	Y	N	N	N	N	N	N	N	N	N	N	6
163	M	43	Secondary	Married	F	N	N	N	N	Y	N	Y	Y	Y	Y	Y	Y	Y	Y	Y	Y	Y	9
164	F	42	Secondary	Married	F	N	N	N	Y	Y	Y	Y	Y	Y	Y	Y	Y	Y	Y	Y	Y	Y	7
165	M	51	Secondary	Single	F	N	N	N	N	Y	Y	Y	N	N	Y	N	N	N	N	N	N	N	10
166	M	51	Secondary	Single	F	N	N	N	N	Y	Y	Y	N	N	Y	N	N	N	N	N	N	N	10
167	M	51	Secondary	Single	F	N	N	N	N	Y	Y	Y	N	N	Y	N	N	N	N	N	N	N	10
168	M	51	Secondary	Single	F	N	N	N	N	Y	Y	Y	N	N	Y	N	N	N	N	N	N	N	10
169	M	45	Secondary	Married	F	N	N	N	N	Y	Y	Y	Y	N	Y	Y	Y	Y	Y	N	Y	N	10
170	F	43	Faculty	Married	F	N	N	N	N	Y	Y	Y	Y	Y	Y	Y	Y	Y	N	Y	Y	N	10
171	F	44	Faculty	Married	F	N	Y	N	Y	Y	N	Y	N	N	Y	N	N	N	N	N	N	N	10
172	F	44	Faculty	Married	F	N	Y	N	Y	Y	N	Y	N	N	Y	N	N	N	N	N	N	N	10
173	F	41	Secondary	Married	F	N	N	N	N	Y	N	Y	N	N	Y	N	N	N	N	N	N	N	10
174	F	50	Faculty	Married	F	N	N	N	N	Y	Y	Y	N	N	Y	Y	Y	Y	N	N	N	N	10
175	F	44	Secondary	Married	F	N	N	N	Y	Y	N	Y	N	N	Y	N	N	N	Y	N	Y	N	10
176	F	44	Secondary	Married	F	N	N	N	Y	Y	N	Y	N	N	Y	N	N	N	Y	N	Y	N	10
177	F	39	Secondary	Married	F	N	N	N	Y	Y	Y	Y	Y	N	Y	Y	N	N	N	N	Y	N	4
178	M	43	Secondary	Married	F	N	N	N	N	Y	N	Y	N	N	Y	N	N	N	N	N	N	N	10
179	F	50	Faculty	Married	F	Y	N	N	Y	Y	Y	Y	Y	N	N	Y	Y	Y	Y	Y	Y	N	5
180	F	44	Faculty	Married	F	N	N	N	N	Y	N	Y	Y	N	Y	Y	Y	Y	N	N	N	N	11
181	F	44	Faculty	Married	F	N	N	N	N	Y	N	Y	Y	N	Y	Y	Y	Y	N	N	N	N	11
182	M	44	Faculty	Married	F	N	N	N	N	Y	Y	Y	N	N	N	Y	N	N	N	N	N	N	7
183	M	46	Secondary	Married	F	N	N	N	N	Y	Y	Y	Y	N	Y	N	Y	N	N	N	N	N	6
184	M	52	Secondary	Single	F	N	N	N	N	N	N	Y	Y	N	N	N	N	N	N	N	Y	N	7
185	F	43	Secondary	Married	F	N	N	N	N	Y	Y	N	Y	N	Y	Y	N	N	N	N	N	N	6
186	F	41	Secondary	Married	F	N	N	N	N	Y	Y	Y	Y	N	N	Y	Y	N	N	Y	Y	N	12
187	F	44	Secondary	Married	M	N	N	N	N	Y	Y	Y	N	N	Y	N	Y	Y	N	N	Y	N	6
188	F	44	Secondary	Married	F	N	N	N	N	Y	Y	Y	N	N	Y	N	Y	Y	N	N	Y	N	6
189	F	42	Secondary	Married	F	N	N	N	N	Y	Y	Y	Y	Y	Y	Y	Y	Y	Y	Y	Y	N	5
190	M	45	Secondary	Married	F	N	N	N	N	Y	Y	Y	Y	N	N	N	Y	Y	N	N	Y	N	6
191	F	47	Secondary	Married	F	N	N	N	N	Y	Y	Y	Y	Y	Y	Y	Y	Y	Y	Y	Y	Y	10
192	F	49	Faculty	Married	F	N	N	N	N	Y	N	Y	N	N	Y	Y	Y	Y	N	N	Y	N	11
193	F	43	Faculty	Single	M	N	N	N	N	Y	Y	Y	Y	Y	Y	Y	Y	Y	N	N	Y	N	7
194	F	52	Faculty	Married	F	N	N	N	N	Y	Y	Y	Y	N	Y	N	Y	N	N	N	Y	N	10
195	F	38	Secondary	Married	F	N	N	N	Y	Y	Y	Y	N	N	N	N	N	N	N	N	Y	N	7
196	F	44	Secondary	Married	F	N	N	N	N	Y	Y	N	N	N	N	N	N	N	N	N	N	N	6
197	F	44	Secondary	Married	F	N	N	N	N	Y	Y	N	N	N	N	N	N	N	N	N	N	N	6
198	F	47	Secondary	Married	F	Y	N	N	N	Y	Y	Y	Y	N	Y	N	Y	Y	Y	N	Y	N	1
199	F	31	Secondary	Single	F	N	N	N	N	Y	Y	Y	Y	N	Y	N	Y	N	N	N	Y	N	10
200	F	42	Secondary	Single	F	Y	N	N	N	Y	Y	Y	Y	N	N	Y	Y	Y	Y	Y	Y	N	1
201	F	46	Faculty	Single	F	N	N	N	N	Y	Y	Y	N	N	Y	N	Y	N	N	N	N	N	10
202	F	39	Secondary	Married	F	N	N	N	Y	Y	Y	Y	Y	Y	Y	N	N	N	N	N	Y	N	4
203	F	48	Secondary	Married	F	N	N	N	N	Y	N	N	N	N	N	Y	N	N	N	N	N	N	11
204	F	47	Secondary	Married	F	N	N	N	N	Y	Y	Y	Y	N	N	Y	Y	Y	N	N	Y	N	11
205	M	50	Secondary	Single	F	N	N	N	Y	Y	Y	Y	Y	N	Y	Y	Y	Y	Y	Y	Y	N	4
206	F	51	Faculty	Married	F	N	N	N	N	Y	Y	Y	N	N	Y	Y	Y	Y	N	N	Y	N	5
207	F	44	Faculty	Married	F	N	N	N	N	N	Y	N	N	N	N	N	N	N	N	N	N	N	6
208	F	43	Secondary	Married	F	N	N	N	Y	Y	Y	Y	Y	N	Y	Y	Y	Y	N	N	N	N	4
209	F	43	Secondary	Single	F	N	N	N	Y	Y	Y	Y	Y	N	Y	N	N	N	N	N	N	N	4
210	F	45	Secondary	Married	F	N	N	N	N	N	N	N	Y	N	Y	Y	N	Y	N	N	N	N	11
211	F	39	Elementary	Married	M	Y	N	N	N	N	Y	Y	Y	N	Y	N	N	N	N	N	N	N	1
212	F	42	Secondary	Married	F	N	N	N	N	Y	N	N	N	N	N	N	N	N	N	N	N	N	5
213	F	42	Secondary	Married	F	N	N	N	N	Y	N	N	N	N	N	N	N	N	N	N	N	N	5
214	F	43	Secondary	Married	F	N	N	N	N	Y	Y	Y	Y	Y	Y	Y	Y	N	N	N	Y	Y	12
215	F	42	Faculty	Married	M	N	N	N	N	Y	Y	Y	N	N	Y	Y	Y	N	N	N	N	N	11
216	F	50	Secondary	Married	F	N	N	N	N	Y	Y	Y	Y	Y	Y	Y	Y	N	Y	N	Y	N	9
217	F	47	Secondary	Married	F	N	N	N	Y	Y	Y	Y	Y	N	Y	N	Y	N	N	N	Y	N	4
218	F	44	Faculty	Married	F	N	N	N	N	Y	N	Y	N	N	Y	N	Y	Y	N	N	N	N	5
219	F	40	Secondary	Married	F	N	N	N	N	Y	N	Y	N	N	N	Y	Y	Y	N	N	Y	N	16
220	M	43	Secondary	Married	F	N	N	N	N	Y	Y	Y	N	N	Y	N	Y	Y	N	N	Y	N	16
221	F	40	Faculty	Married	F	N	N	N	N	Y	N	Y	N	N	N	N	N	N	N	N	N	N	7
222	M	45	Secondary	Single	F	N	N	N	Y	N	N	N	N	N	N	N	N	N	N	N	N	N	4
223	F	44	Faculty	Married	F	N	N	N	N	N	Y	N	N	N	N	N	N	N	N	N	N	N	6
224	F	43	Faculty	Married	F	N	N	N	N	Y	N	Y	Y	N	Y	Y	Y	Y	N	N	Y	N	11
225	M	42	Secondary	Married	F	N	N	N	N	Y	Y	Y	Y	Y	Y	N	N	N	N	N	Y	N	9
226	M	42	Secondary	Married	F	N	N	N	N	Y	Y	Y	Y	Y	Y	N	N	N	N	N	Y	N	9
227	F	46	Faculty	Married	F	N	N	N	N	Y	N	Y	Y	N	Y	N	Y	N	N	N	Y	N	16
228	F	44	Faculty	Single	F	N	N	N	N	Y	Y	Y	Y	Y	Y	N	Y	Y	N	N	N	N	10
229	F	40	Secondary	Married	F	N	N	N	N	Y	Y	Y	Y	Y	Y	Y	Y	N	Y	Y	Y	N	9
230	F	45	Faculty	Married	F	N	N	N	N	Y	Y	Y	Y	N	Y	Y	Y	Y	Y	N	Y	N	11
231	F	48	Faculty	Married	F	N	N	N	Y	Y	Y	Y	Y	N	N	N	Y	Y	N	N	Y	N	16
232	F	40	Faculty	Married	F	N	N	N	N	Y	Y	N	N	N	N	N	N	N	N	N	N	N	5
233	F	45	Faculty	Married	F	N	N	N	N	N	N	Y	N	N	N	N	N	N	N	N	N	N	7
234	F	45	Faculty	Married	F	N	N	N	N	Y	N	N	N	N	N	Y	N	Y	N	N	N	N	11
235	F	47	Faculty	Married	F	N	N	N	Y	Y	Y	Y	Y	N	N	N	Y	N	N	N	N	N	6
236	F	50	Faculty	Married	F	Y	Y	N	Y	Y	Y	Y	Y	Y	N	Y	Y	Y	Y	Y	Y	N	5
237	F	52	Faculty	Married	F	N	N	N	N	Y	Y	Y	N	N	N	N	N	N	N	N	N	N	6
238	F	49	Secondary	Married	F	N	N	N	N	Y	N	Y	N	N	N	N	Y	N	N	N	N	N	12
239	F	41	Secondary	Married	F	N	N	N	N	Y	Y	Y	Y	Y	Y	N	N	N	N	N	N	N	9
240	F	46	Faculty	Married	F	N	N	N	N	Y	Y	Y	Y	Y	Y	N	N	N	N	N	N	N	9
241	F	46	Faculty	Married	F	N	N	N	N	Y	Y	Y	Y	Y	Y	N	N	N	N	N	N	N	9
242	F	42	Faculty	Single	F	N	N	N	N	Y	N	Y	N	N	N	Y	N	Y	N	N	N	N	5
243	F	42	Faculty	Single	F	N	N	N	N	Y	N	Y	N	N	N	Y	N	Y	N	N	N	N	5
244	F	53	Faculty	Married	F	N	Y	N	N	Y	N	Y	N	N	N	N	N	N	N	N	N	N	5
245	F	45	Faculty	Married	F	N	N	N	N	Y	Y	Y	Y	N	Y	N	Y	Y	N	N	N	N	7
246	F	44	Secondary	Married	F	N	N	N	N	Y	Y	Y	Y	N	Y	N	Y	N	N	N	Y	N	6
247	F	45	Faculty	Married	F	Y	Y	N	N	Y	Y	Y	N	Y	Y	Y	Y	Y	Y	N	Y	N	5
248	M	54	Faculty	Married	F	N	N	N	Y	N	Y	N	N	Y	N	Y	Y	Y	N	N	N	N	9
249	F	47	Faculty	Married	F	N	N	N	Y	Y	Y	Y	N	N	N	N	N	N	N	N	N	N	4
250	F	45	Secondary	Single	F	N	N	N	N	Y	Y	Y	Y	N	N	N	Y	Y	N	N	N	N	7
251	F	43	Secondary	Married	F	N	N	N	N	N	N	N	N	N	N	N	N	N	N	N	Y	N	16
252	M	44	Secondary	Married	F	N	N	N	N	Y	Y	Y	Y	N	N	Y	N	N	N	N	N	N	11
253	M	49	Faculty	Married	F	N	N	Y	Y	Y	Y	Y	Y	N	N	Y	Y	Y	Y	N	Y	N	4
254	F	39	Secondary	Married	F	N	N	N	N	Y	N	N	N	N	N	N	N	N	N	N	N	N	5
255	M	48	Secondary	Married	F	N	N	N	N	Y	N	Y	Y	Y	N	Y	N	N	N	Y	Y	N	9
256	F	43	Faculty	Married	F	N	N	N	Y	Y	Y	Y	Y	N	Y	Y	Y	Y	Y	Y	N	Y	5
257	F	53	Faculty	Married	F	N	N	Y	N	Y	N	Y	N	N	Y	Y	Y	Y	Y	N	N	Y	3
258	F	47	Secondary	Married	F	N	N	N	N	Y	Y	Y	Y	Y	Y	Y	Y	Y	Y	Y	Y	Y	9
259	F	48	Faculty	Married	F	N	N	N	N	Y	N	Y	Y	N	Y	N	Y	Y	N	N	N	N	3
260	F	48	Faculty	Married	F	N	N	N	N	Y	N	Y	Y	N	Y	N	Y	Y	N	N	N	N	3
261	M	47	Secondary	Married	M	N	N	N	N	Y	Y	Y	N	Y	N	N	N	N	N	N	N	N	9
262	F	48	Secondary	Married	F	N	N	N	N	Y	Y	Y	Y	N	Y	Y	Y	Y	N	N	Y	N	16
263	M	42	Secondary	Married	F	N	N	N	N	Y	N	Y	N	N	Y	Y	N	N	N	N	Y	N	16
264	M	49	Secondary	Married	M	N	N	N	N	Y	Y	Y	Y	N	Y	Y	Y	Y	N	N	Y	N	6
265	F	46	Faculty	Single	F	N	N	N	N	Y	Y	Y	Y	Y	N	Y	Y	Y	Y	N	Y	N	9
266	F	54	Faculty	Married	M	Y	Y	N	N	N	Y	Y	Y	N	Y	N	Y	Y	N	N	N	N	1
267	M	48	Faculty	Single	F	N	N	N	N	Y	Y	Y	N	N	Y	Y	N	N	N	N	N	N	6
268	M	49	Faculty	Married	F	N	N	N	N	Y	Y	Y	Y	N	Y	Y	Y	Y	N	N	Y	N	16
269	M	54	Secondary	Single	F	N	N	N	N	Y	Y	Y	Y	N	N	Y	Y	Y	Y	Y	Y	N	11
270	F	45	Faculty	Single	F	N	N	N	Y	Y	Y	Y	Y	N	Y	Y	N	Y	Y	N	N	N	4
271	M	51	Faculty	Married	F	N	N	N	N	Y	Y	Y	Y	Y	Y	Y	Y	Y	Y	N	N	N	9
272	F	46	Faculty	Married	F	N	N	N	Y	Y	Y	Y	Y	Y	N	Y	Y	Y	Y	Y	Y	N	4
273	M	48	Secondary	Single	F	N	N	N	N	Y	Y	N	N	N	Y	Y	N	N	N	N	N	N	6
274	F	52	Secondary	Married	F	N	N	N	N	Y	Y	Y	N	N	N	N	N	N	N	N	N	N	7
275	M	52	Faculty	Married	F	N	N	N	N	Y	Y	Y	Y	Y	N	Y	Y	Y	N	N	N	N	5
276	F	34	Secondary	Married	F	N	N	N	N	N	N	N	Y	N	N	N	N	N	N	N	N	N	8
277	M	49	Faculty	Married	F	N	N	N	N	Y	N	Y	N	Y	Y	N	Y	N	N	N	N	N	10
278	M	49	Faculty	Married	F	N	N	N	N	Y	N	Y	N	Y	Y	N	Y	N	N	N	N	N	10
279	F	46	Secondary	Married	F	N	N	N	N	Y	N	Y	Y	Y	N	Y	Y	Y	Y	N	Y	N	13
280	F	43	Faculty	Married	F	Y	Y	N	N	Y	Y	Y	N	Y	N	Y	N	N	N	Y	N	N	5
281	F	47	Secondary	Single	F	N	N	N	N	Y	Y	N	N	N	N	N	N	N	N	N	N	N	5
282	F	41	Faculty	Single	F	N	N	N	N	Y	N	Y	N	N	N	Y	N	N	N	N	N	N	11
283	M	44	Faculty	Married	F	N	N	N	N	Y	Y	Y	Y	N	Y	Y	N	Y	N	Y	Y	N	10
284	F	51	Faculty	Single	F	N	N	N	N	Y	Y	Y	Y	N	Y	N	Y	Y	N	N	N	N	10
285	F	42	Faculty	Married	F	N	N	N	N	Y	N	Y	Y	N	N	N	N	N	N	N	N	N	8
286	M	41	Secondary	Married	F	N	N	N	N	Y	Y	Y	Y	N	Y	N	Y	Y	N	N	N	N	7
287	F	41	Secondary	Married	F	N	N	N	N	Y	N	Y	Y	N	Y	Y	Y	Y	N	N	N	N	10
288	F	42	Secondary	Married	F	N	Y	N	N	Y	Y	Y	Y	N	N	N	Y	Y	N	N	Y	N	7
289	F	42	Secondary	Married	M	N	Y	N	N	Y	Y	Y	Y	N	N	N	Y	Y	N	N	Y	N	7
290	F	43	Faculty	Married	F	Y	N	N	N	Y	N	Y	N	N	Y	N	N	N	N	N	N	N	10
291	F	42	Secondary	Married	F	N	N	N	N	N	N	N	N	N	Y	N	N	N	N	N	N	N	10
292	F	50	Secondary	Married	F	N	N	N	N	Y	Y	Y	Y	N	Y	Y	Y	Y	Y	N	Y	N	10
293	F	40	Faculty	Married	F	N	N	N	Y	Y	Y	Y	N	N	N	N	N	N	N	N	N	N	4
294	F	56	Faculty	Married	F	N	N	N	N	Y	Y	Y	Y	N	Y	Y	Y	Y	Y	N	N	N	11
295	F	58	Secondary	Married	F	N	N	N	N	N	Y	Y	Y	N	N	N	Y	Y	Y	N	N	N	6
296	F	44	Secondary	Married	F	N	N	N	N	Y	Y	Y	Y	N	Y	Y	Y	Y	Y	Y	N	N	10
297	F	44	Secondary	Married	M	N	N	N	N	N	Y	Y	Y	N	Y	Y	Y	Y	Y	Y	N	N	10
298	M	52	Faculty	Married	F	N	N	N	N	Y	Y	Y	Y	N	Y	Y	Y	N	N	N	N	N	6
299	F	45	Secondary	Single	F	N	N	N	N	Y	N	Y	Y	Y	N	N	Y	Y	Y	N	Y	N	9
300	F	39	Secondary	Single	F	N	N	N	N	Y	Y	Y	Y	Y	Y	N	Y	Y	Y	N	Y	N	10
301	F	45	Faculty	Married	F	N	N	N	N	Y	N	Y	Y	N	Y	N	N	N	N	N	N	N	10
302	F	38	Secondary	Single	F	N	N	N	N	Y	Y	Y	Y	N	Y	N	Y	Y	Y	N	Y	N	6
303	F	51	Faculty	Married	F	N	N	N	N	Y	N	Y	N	N	Y	N	N	Y	N	N	N	N	10
304	F	52	Faculty	Single	M	N	N	N	N	Y	Y	Y	Y	N	Y	N	Y	N	Y	N	N	N	10
305	F	51	Secondary	Married	F	N	N	N	N	Y	Y	N	N	N	Y	N	N	N	N	N	N	N	10
306	F	41	Secondary	Married	F	N	N	N	N	Y	N	Y	Y	Y	Y	N	Y	Y	N	N	Y	N	10
307	F	48	Secondary	Married	F	N	N	N	N	Y	Y	Y	Y	N	N	Y	N	Y	Y	Y	Y	N	7
308	F	49	Faculty	Single	F	N	N	N	N	Y	Y	Y	Y	N	Y	N	Y	Y	N	N	N	N	10
309	F	48	Secondary	Married	F	N	N	N	Y	Y	Y	Y	Y	N	N	Y	Y	N	N	N	Y	N	4
310	F	44	Faculty	Married	M	N	N	N	N	Y	Y	Y	N	N	N	N	Y	N	N	N	N	N	6
311	F	46	Secondary	Married	F	N	N	N	N	Y	Y	Y	N	N	N	N	N	N	N	N	N	N	6
312	F	46	Secondary	Married	M	N	N	N	N	Y	Y	Y	N	N	N	N	N	N	N	N	N	N	6
313	F	42	Secondary	Married	F	N	N	N	N	Y	Y	Y	Y	N	Y	N	Y	N	Y	N	N	N	10
314	F	42	Secondary	Married	F	N	N	N	N	Y	Y	Y	Y	N	Y	N	Y	N	Y	N	N	N	10
315	F	44	Secondary	Married	F	N	N	N	N	Y	N	Y	N	N	Y	N	Y	N	N	N	N	N	10
316	F	46	Secondary	Married	F	N	N	N	N	Y	N	Y	N	N	Y	N	Y	N	N	N	N	N	10
317	F	50	Faculty	Married	F	N	N	N	N	Y	N	N	N	N	N	N	N	Y	N	N	N	N	5
318	F	46	Elementary	Married	F	N	N	N	N	N	N	N	Y	Y	Y	Y	Y	Y	N	N	N	N	8
319	F	47	Secondary	Married	F	N	N	N	N	N	Y	N	N	N	N	N	N	N	N	N	N	N	6
320	M	45	Secondary	Married	F	N	N	N	N	Y	Y	Y	Y	N	Y	Y	Y	Y	N	N	Y	N	10
321	M	45	Secondary	Married	F	N	N	N	N	Y	Y	Y	Y	N	Y	Y	Y	Y	N	N	Y	N	10
322	F	38	Secondary	Married	F	Y	N	N	N	Y	Y	Y	N	N	N	N	N	N	N	N	N	N	7
323	M	40	Secondary	Married	F	N	N	N	N	Y	N	N	N	N	N	N	N	N	N	N	N	N	5
324	F	43	Secondary	Married	F	N	N	N	N	Y	Y	Y	Y	N	Y	Y	Y	N	N	N	Y	N	11
325	F	47	Faculty	Married	F	N	Y	N	N	Y	Y	N	N	N	Y	N	N	N	N	N	N	N	10
326	F	50	Elementary	Married	F	N	N	N	N	Y	Y	Y	Y	N	Y	Y	Y	Y	Y	Y	Y	N	11
327	F	36	Secondary	Married	F	N	N	N	N	Y	Y	Y	Y	N	Y	Y	Y	Y	Y	N	Y	N	11
328	F	40	Secondary	Married	F	N	N	N	N	Y	Y	Y	Y	N	Y	Y	Y	N	N	N	Y	N	10
329	F	46	Secondary	Married	M	N	N	N	Y	Y	Y	Y	N	N	N	N	N	N	N	N	N	N	7
330	F	46	Elementary	Married	F	N	N	N	N	N	Y	Y	Y	N	Y	N	N	N	N	N	Y	N	6
331	F	46	Elementary	Married	M	N	N	N	N	N	Y	Y	Y	N	Y	N	N	N	N	N	Y	N	6
332	F	45	Faculty	Married	F	Y	Y	Y	Y	Y	Y	Y	N	N	Y	Y	N	N	N	N	N	N	3
333	F	43	Faculty	Married	F	N	N	N	N	Y	N	N	N	N	N	N	N	N	N	N	N	N	5
334	M	48	Secondary	Married	F	N	N	N	N	Y	Y	Y	N	Y	Y	Y	Y	N	N	Y	N	N	12
335	F	45	Secondary	Married	F	N	N	N	N	Y	Y	N	N	N	Y	N	Y	Y	N	N	N	N	10
336	F	45	Faculty	Married	F	N	N	N	N	Y	Y	Y	Y	N	N	Y	N	Y	Y	N	N	N	5
337	F	40	Faculty	Married	F	N	N	N	N	Y	Y	Y	N	N	N	Y	N	N	Y	Y	N	N	7
338	M	49	Secondary	Married	M	N	N	N	N	Y	N	Y	N	N	Y	Y	Y	Y	N	N	N	N	10
339	M	43	Faculty	Married	F	N	N	N	Y	Y	Y	Y	N	N	Y	N	N	N	N	N	N	N	10
340	M	43	Secondary	Married	F	N	N	N	N	Y	Y	N	N	N	Y	N	N	N	N	N	N	N	10
341	F	41	Secondary	Married	F	N	N	N	N	Y	Y	Y	N	N	Y	N	Y	N	N	Y	N	N	6
342	F	46	Faculty	Married	F	Y	N	N	N	Y	Y	Y	Y	Y	Y	N	Y	Y	Y	N	Y	N	9
343	F	42	Elementary	Married	F	N	N	N	Y	Y	Y	Y	Y	N	N	N	N	N	N	N	N	N	4
344	F	42	Elementary	Married	F	N	N	N	Y	Y	Y	Y	Y	N	N	N	N	N	N	N	N	N	4
345	F	42	Secondary	Married	F	N	N	N	N	Y	Y	Y	N	N	N	Y	Y	Y	N	N	N	N	12
346	F	43	Secondary	Married	F	N	N	N	N	Y	Y	Y	N	N	N	Y	Y	Y	N	N	N	N	12
347	F	42	Faculty	Married	F	N	Y	N	N	Y	Y	Y	Y	Y	N	Y	Y	Y	Y	N	Y	N	9
348	M	49	Secondary	Married	F	N	N	N	N	N	N	N	N	N	Y	N	N	N	N	N	N	N	10
349	F	43	Faculty	Married	F	N	N	N	N	Y	Y	Y	N	N	Y	Y	Y	N	N	N	N	N	10
350	F	47	Faculty	Single	F	N	N	N	N	Y	Y	Y	Y	N	Y	N	Y	Y	N	N	N	N	10
351	F	41	Faculty	Married	F	N	N	N	N	Y	Y	N	N	N	N	Y	N	N	N	N	N	N	11
352	F	42	Faculty	Married	F	N	N	N	N	Y	Y	Y	Y	N	Y	Y	Y	Y	Y	Y	Y	N	10
353	F	42	Faculty	Married	F	N	N	N	N	Y	Y	Y	Y	N	Y	Y	Y	Y	Y	Y	Y	N	7
354	F	41	Secondary	Married	F	N	N	N	N	N	N	N	N	N	Y	N	N	N	N	N	N	N	10
355	F	43	Secondary	Married	F	N	N	N	N	Y	N	N	N	N	N	Y	Y	N	N	N	N	N	11
356	F	42	Secondary	Married	F	Y	N	N	N	Y	Y	Y	Y	Y	N	Y	N	N	N	N	N	N	9
357	F	47	Faculty	Married	F	N	N	N	N	Y	Y	N	N	N	Y	N	N	N	Y	N	N	N	10
358	F	46	Faculty	Married	F	N	N	N	N	Y	Y	Y	N	N	N	N	Y	Y	Y	N	Y	N	16
359	F	50	Faculty	Married	F	N	N	N	N	Y	Y	Y	Y	Y	Y	Y	Y	Y	Y	Y	Y	Y	15
360	F	50	Faculty	Married	F	N	N	N	N	Y	Y	Y	N	N	N	N	Y	N	Y	N	N	N	5
361	F	43	Secondary	Single	F	N	N	N	N	Y	N	N	N	N	N	N	N	N	N	N	N	N	5
362	M	54	Secondary	Married	F	N	N	N	N	N	N	N	N	N	N	N	N	N	N	N	N	Y	17
363	F	42	Secondary	Married	F	N	N	N	N	Y	Y	Y	Y	N	Y	Y	Y	Y	N	N	N	N	5
364	F	43	Secondary	Married	F	N	N	N	N	Y	N	Y	N	N	N	N	N	N	N	N	N	N	7
365	M	46	Secondary	Married	F	N	N	N	N	Y	Y	Y	Y	N	Y	N	Y	N	Y	N	Y	N	10
366	F	45	Faculty	Married	F	N	N	N	Y	Y	Y	Y	Y	Y	N	N	N	Y	Y	N	Y	N	9
367	F	45	Faculty	Married	M	N	N	N	Y	Y	Y	Y	Y	Y	N	N	N	Y	Y	N	Y	N	9
368	F	55	Faculty	Single	F	N	N	N	N	Y	N	Y	Y	N	N	N	Y	Y	Y	N	N	N	12
369	F	50	Secondary	Married	F	N	N	N	N	Y	Y	Y	Y	N	Y	N	N	Y	Y	N	Y	N	10
370	F	45	Faculty	Married	F	N	N	N	N	Y	Y	Y	Y	N	Y	Y	Y	Y	Y	Y	Y	N	6
371	F	46	Faculty	Married	F	N	N	N	N	Y	N	Y	N	N	N	Y	Y	N	N	N	N	N	11
372	M	45	Secondary	Married	F	N	N	N	N	Y	N	N	N	N	Y	Y	N	N	N	N	N	N	11
373	F	50	Faculty	Married	F	N	N	N	N	Y	N	Y	Y	Y	N	Y	N	Y	N	Y	Y	N	9
374	F	45	Secondary	Married	F	N	N	N	N	Y	Y	Y	N	N	Y	Y	Y	N	Y	N	Y	N	11
375	F	43	Faculty	Married	F	N	N	N	Y	Y	Y	Y	Y	N	Y	Y	Y	N	Y	N	Y	N	5
376	F	46	Secondary	Married	F	N	N	N	N	Y	Y	Y	Y	N	N	N	N	N	N	N	N	N	6
377	F	43	Faculty	Married	F	Y	N	N	N	Y	N	Y	Y	N	Y	Y	Y	N	N	N	N	N	5
378	F	40	Faculty	Single	F	N	N	N	N	Y	Y	Y	N	N	Y	Y	N	N	N	N	N	N	10
379	M	46	Faculty	Married	F	N	N	N	N	N	N	N	N	N	Y	N	N	N	N	N	N	N	10
380	M	52	Faculty	Single	F	N	N	N	N	Y	N	Y	Y	N	Y	Y	Y	Y	Y	N	Y	N	8
381	M	45	Faculty	Married	M	N	N	N	N	N	N	Y	N	N	N	N	N	N	N	N	N	N	7
382	F	39	Secondary	Married	F	N	N	N	N	Y	Y	Y	Y	N	N	N	N	N	N	N	Y	N	16
383	F	44	Faculty	Married	F	N	N	N	Y	Y	Y	Y	Y	N	Y	Y	N	N	Y	N	Y	N	10
384	F	44	Faculty	Married	F	N	N	N	Y	Y	Y	Y	Y	N	Y	Y	N	N	Y	N	Y	N	10
385	F	55	Faculty	Married	F	N	N	N	N	N	N	N	N	N	Y	N	N	N	N	N	N	N	10
386	F	49	Faculty	Married	F	N	N	N	Y	Y	Y	Y	Y	Y	Y	Y	N	Y	Y	N	Y	N	6
387	F	38	Faculty	Married	F	N	N	N	N	N	Y	Y	Y	N	N	N	N	N	N	N	N	N	6
388	F	56	Faculty	Married	F	N	N	N	N	Y	Y	Y	Y	Y	Y	Y	Y	N	N	Y	Y	N	9
389	F	45	Faculty	Single	F	N	N	N	N	Y	Y	Y	Y	N	Y	N	N	Y	N	N	Y	N	8
390	F	43	Secondary	Single	F	N	N	N	N	Y	N	N	Y	N	N	N	N	N	N	N	N	N	8
391	F	48	Secondary	Married	M	N	N	N	N	Y	Y	Y	Y	Y	Y	Y	Y	N	Y	N	Y	N	10
392	F	53	Faculty	Married	F	N	N	N	N	Y	N	N	N	N	N	N	N	N	N	N	N	N	5
393	F	40	Faculty	Married	F	N	N	N	N	Y	Y	Y	Y	N	Y	Y	Y	N	N	N	N	N	10
394	F	40	Faculty	Married	F	N	N	N	N	Y	Y	Y	Y	N	Y	Y	Y	N	N	N	N	N	10
395	M	45	Faculty	Married	F	N	N	N	N	Y	Y	Y	N	N	Y	N	N	N	N	N	N	N	7
396	F	38	Secondary	Married	F	N	N	N	N	Y	Y	Y	Y	Y	Y	Y	Y	N	Y	Y	Y	N	9
397	F	39	Faculty	Married	F	N	N	N	N	Y	N	Y	N	N	Y	Y	N	N	N	N	Y	N	11
398	M	42	Secondary	Married	F	N	N	N	N	Y	Y	Y	Y	N	Y	Y	Y	Y	N	Y	Y	N	16
399	F	47	Secondary	Married	F	N	N	N	N	Y	Y	Y	N	N	Y	Y	Y	Y	N	Y	Y	N	11
400	M	48	Faculty	Married	F	N	N	N	N	Y	Y	Y	Y	N	Y	N	Y	N	N	N	N	N	10
401	F	47	Secondary	Married	F	N	N	N	N	Y	Y	N	Y	Y	N	Y	Y	N	N	N	N	N	9
402	M	39	Secondary	Married	M	N	N	N	N	Y	Y	Y	N	N	Y	N	Y	N	Y	N	N	N	10
403	F	49	Faculty	Married	M	N	N	N	N	Y	Y	Y	Y	N	N	Y	N	N	N	N	N	N	6
404	F	49	Faculty	Married	F	N	N	N	N	Y	Y	Y	Y	N	N	Y	N	N	N	N	N	N	6
405	M	55	Secondary	Married	F	N	N	N	Y	Y	N	N	Y	N	Y	Y	N	N	N	N	N	N	4
406	F	35	Secondary	Single	F	Y	N	N	N	Y	Y	Y	Y	Y	N	Y	N	Y	N	Y	Y	Y	9
407	M	47	Secondary	Married	F	N	N	N	N	Y	N	N	N	N	N	N	N	N	N	N	N	N	5
408	M	48	Secondary	Married	F	N	N	N	Y	Y	Y	Y	N	N	N	Y	Y	Y	N	N	Y	N	11
409	M	48	Secondary	Married	F	N	N	N	Y	Y	Y	Y	N	N	N	Y	Y	Y	N	N	Y	N	13
410	F	42	Faculty	Married	M	N	N	N	N	Y	Y	Y	Y	N	Y	Y	Y	Y	Y	N	Y	N	10
411	F	39	Secondary	Married	M	N	N	N	N	Y	Y	Y	N	N	Y	N	N	N	N	N	N	N	10
412	M	42	Secondary	Married	F	N	N	N	N	Y	Y	Y	N	N	Y	N	N	N	N	N	N	N	10
413	F	35	Secondary	Married	M	N	N	N	N	N	N	Y	Y	N	Y	N	N	N	N	N	N	N	10
414	F	51	Secondary	Married	F	N	N	N	N	Y	Y	Y	Y	Y	N	N	Y	N	N	N	Y	N	9
415	F	40	Faculty	Married	F	N	N	N	N	Y	Y	N	Y	N	Y	N	Y	Y	N	N	N	N	10
416	F	42	Secondary	Married	F	Y	N	N	N	N	N	Y	Y	Y	Y	N	Y	N	N	N	N	N	9
417	F	41	Secondary	Married	F	N	N	N	N	Y	Y	Y	Y	N	Y	Y	Y	Y	Y	N	N	N	5
418	F	42	Secondary	Married	F	Y	Y	N	Y	Y	Y	N	N	N	Y	N	Y	N	N	N	N	N	4
419	M	51	Faculty	Married	M	N	N	N	N	Y	Y	Y	N	N	Y	N	N	N	N	N	N	N	5
420	F	59	Faculty	Single	F	N	N	N	N	Y	Y	Y	Y	N	N	Y	Y	Y	N	N	N	N	6
421	M	53	Faculty	Married	F	N	N	N	N	Y	Y	Y	Y	N	Y	N	Y	N	N	N	N	N	5
422	F	41	Faculty	Married	F	N	N	N	N	Y	Y	Y	N	N	Y	N	Y	N	N	N	N	N	5
423	F	44	Faculty	Married	M	N	N	N	N	Y	N	Y	Y	N	N	Y	Y	Y	N	Y	Y	N	7
424	F	42	Faculty	Single	F	N	Y	N	N	Y	Y	Y	Y	N	Y	N	Y	Y	N	N	Y	N	10
425	F	49	Secondary	Married	F	N	N	N	N	N	N	Y	N	N	N	N	Y	Y	N	N	N	N	7
426	F	40	Secondary	Single	M	N	N	N	N	Y	Y	Y	Y	N	N	N	N	N	Y	N	Y	N	7
427	F	44	Secondary	Married	F	N	N	N	Y	N	N	N	N	N	Y	N	N	N	N	N	N	N	10
428	F	48	Secondary	Married	M	N	N	N	N	Y	Y	Y	Y	Y	Y	N	N	N	Y	Y	N	N	6
429	F	54	Secondary	Married	F	N	N	N	N	Y	Y	Y	Y	N	Y	Y	Y	Y	N	N	N	N	6
430	M	43	Faculty	Married	F	N	N	N	N	Y	N	N	N	N	N	N	N	N	N	N	N	N	5
431	F	45	Faculty	Single	F	N	N	N	N	Y	Y	Y	Y	Y	Y	Y	Y	N	N	N	Y	N	5
432	F	46	Secondary	Single	F	N	N	N	N	N	N	N	N	Y	N	N	Y	N	N	N	N	N	9
433	F	45	Faculty	Married	F	N	N	N	Y	Y	N	Y	N	N	N	N	Y	N	N	N	N	N	4
434	F	42	Faculty	Married	F	N	Y	N	Y	Y	Y	Y	N	N	Y	Y	Y	Y	N	N	N	N	6
435	F	46	Secondary	Single	F	N	N	N	N	Y	N	N	N	Y	N	N	N	N	N	N	N	N	5
436	F	42	Faculty	Married	F	N	N	N	N	Y	N	Y	Y	N	N	Y	Y	N	N	N	Y	N	5
